# Supplementary material for: Machine learning analysis for detecting late recurrence and loss to follow‐up after renal cell carcinoma surgery
Source: BJUI Compass. 2024 Sep 2;5(10):950–6. doi: 10.1002/bco2.425 (PMC11479800; doi:10.1002/bco2.425)
Supplement: Supplementary file 1 — Table S1. Factors for late recurrence with high variable importance, identified using random survival forests. [file BCO2-5-950-s002.xlsx]

## Sheet: Sheet1
Suppl Table1. Factors for late recurrence with high variable importance, identified using random survival forests.
	Importance
grade	0.0611594
stage	0.0600008
age	0.0558125
surgical side	0.0201538
sex	0.0183722
chiba_city	0.0160884
Lap	0.0138818
partial	0.0128087
non-ccRCC	0.0123148
b-1941-1950	0.0106062
o-2016-2020	0.00974974
open	0.00920589
b-1951-1960	0.0076681
o-2011-2015	0.00735971
b-1931-1940	0.00635119
o-2006-2010	0.00534267
o-1988-1995	0.00390282
b-1961-1970	0.00387156
Robot	0.00267967
o-1996-2000	0.00229418
b-1921-1930	0.00191703
o-2001-2005	0.00174616
b-1971-1980	0.000554271
b-1981-1990	4.58419e-05
o-2020	1.25023e-05
b-1900-1910	0
b-1991-2000	0
b-1911-1920	-0.000329228
grade: nuclear atypia grading, stage: clinical stage, age: age at surgery, chiba_city : living in Chiba City,Lap: laparoscopic surgery, partial: partial nephrectomy, non-ccRCC: non clear cell renal cell carcinoma, b-1941-1950: Indicates birth years between 1941 and 1950, o-2016-2020: Indicates that the year of surgery is between 2016 and 2020, open: open surgery, Robot: robotic surgery
